# Supplementary material for: [18F]FDG PET/MRI in Endometrial Cancer: Prospective Evaluation of Preoperative Staging, Molecular Characterization and Prognostic Assessment
Source: Cancers (Basel). 2026 Jan 16;18(2):280. doi: 10.3390/cancers18020280 (PMC12838805; doi:10.3390/cancers18020280)
Supplement: Supplementary file 1 [file cancers-18-00280-s001.zip]

Archive with 1 entries (1 files):
- cancers-4063089-supplementary.pdf
